# Supplementary material for: Development of CO2-Selective Polyimide-Based Gas Separation Membranes Using Crown Ether and Polydimethylsiloxane
Source: Polymers (Basel). 2021 Jun 10;13(12):1927. doi: 10.3390/polym13121927 (PMC8227709; doi:10.3390/polym13121927)
Supplement: Supplementary file 1 [file polymers-13-01927-s001.zip]

Archive with 1 entries (1 files):
- polymers-1228636-supplementary.pdf
